# Supplementary material for: Inhibition of endothelial histone deacetylase 2 shifts endothelial-mesenchymal transitions in cerebral arteriovenous malformation models
Source: J Clin Invest. 2024 May 23;134(15):e176758. doi: 10.1172/JCI176758 (PMC11290970; doi:10.1172/JCI176758)
Supplement: Supporting data values [file jci-134-176758-s038.xlsx]

## Sheet: Figure 1
Figure 1A
day	0			3			6			9			12			15
	Ctr	TAM		Ctr	TAM		Ctr	TAM		Ctr	TAM		Ctr	TAM		Ctr	TAM
sample1	0.874988	1.00139		0.99516	0.721807		1.67365	0.384586		1.53581	0.395934		1.17772	0.0621997		0.829166	0.0659688
sample2	0.977897	0.940826		1.40737	0.712528		0.965267	0.303259		1.71832	0.242123		0.860353	0.0650196		0.922326	0.0809028
sample3	1.25337	1.10343		1.06659	0.81849		1.60659	0.314762		1.09051	0.233086		0.977386	0.0587913		1.79253	0.0841941
sample4	1.11902	1.79862		1.81882	0.961354		0.817335	0.256149		0.896267	0.33231		1.07549	0.0722806		1.6783	0.0685632
sample5	1.39767	1.66209		0.909408	0.559707		0.998615	0.27381		0.944092	0.416622		1.8	0.0528826		0.909408	0.0907283
sample6	1.82742	0.871758		0.934975	0.644		1.16959	0.222141		0.902501	0.307008		1.89343	0.0425347		1.23542	0.0531579
Figure 1B
	0-20µm								20-50µm								20-50µm
day	0	3	6	9	12	15			0	3	6	9	12	15			0	3	6	9	12	15
Ctr	2939	2988.67	3040	2778.33	3374	3145.67			3147.53	3092.67	3128.67	3114.67	3147	3125.67			1185.67	1131	1127.67	1094.33	1117.33	1078
TAM	2953.33	3140	3175.67	3608.33	4121	4335.33			3239.67	3319.33	6007	7615.33	11500.3	11315.7			1090.33	1225.33	1700.67	2710.33	3438.33	3414
	243.13	211.142	200.356	108.565	76.2955	61.1583			203.78	99.5105	262.715	272.786	603.757	954.8			55.5188	42.336	194.021	239.174	164.865	171.315
	290.532	142.142	161.453	50.0133	488.519	64.6323			62.8649	51.8298	112.811	27.5923	205.672	47.5009			77.242	34.3948	25.0067	85.3366	55.3384	52.8867
Figure 1E
	vessel radii in capiliary area (10-20µm)			vessel radii in small arterial area (20-30µm)			vessel redii in large vessel vein area (30-50µm)			Large vessel area over 50-100um
	Control	Tamoxifen		Control	Tamoxifen		Control	Tamoxifen		Control	Tamoxifen
Average	17.3	15.4		21.9	57.9		34.7	76.4		53.4	99.4
	19.1	11.9		28.5	49.1		40.2	80.3		60.8	143.2
	8.7	9.3		23.4	37.3		39.6	68.1		93.5	139.5
	6.4	17.7		26.8	59.6		46.1	73.2		77.4	126.5
	13.2	24.3		22.7	33.7		42.7	91.5		64.3	115.8
	15.5	22.3		24.2	44.8		36.4	85.7		84.7	107.4
Figure 1G
	control	0	3	6	9	12	15
sample1	0.832584	0.91236	0.61573	0.649438	0.465169	0.142697	0.135955
sample2	0.969663	0.982022	0.847191	0.678652	0.385393	0.323596	0.094382
sample3	0.999386	0.88764	0.706742	0.603371	0.295506	0.168539	0.0786517
sample4	0.914607	0.852809	0.682022	0.562921	0.350562	0.219101	0.0561798

## Sheet: Figure 2
Figure 2a
	day	0	3	6	9	12	15		STDEV
Kdr	Ctr	1.10104	1.04696	1.03041	1.01673	1.13228	1.07755			0.0225551	0.0399468	0.069052	0.0337501	0.0280841	0.0454966
	TAM	1.07518	0.924451	0.576222	0.356878	0.296889	0.193568			0.0158491	0.0833604	0.125875	0.0126735	0.00970065	0.0587338
vWR	Ctr	1.06471	1.04699	1.05889	1.04922	1.06672	0.997623			0.00989566	0.0735692	0.0724969	0.0698427	0.102805	0.0714153
	TAM	1.10023	0.891795	0.644897	0.372779	0.325182	0.18953			0.0338454	0.0161717	0.101499	0.0636661	0.0652792	0.0420812
	day	0	3	6	9	12	15		STDEV
Snai 1	Ctr	1.09524	2.0059	0.928893	0.606809	1.0036	1.10069			0.0675489	0.930369	0.903745	0.573973	0.0537542	0.847489
	TAM	0.999916	8.19549	18.8693	22.0358	24.3012	29.1476			0.0596592	0.0490164	1.78978	1.74106	2.16162	0.856327
Cdh2	Ctr	1.08583	1.07678	0.987836	1.20465	1.20441	0.796882			0.0299836	0.904647	0.125531	1.10975	0.904592	0.0553543
	TAM	0.9907	5.07654	12.8364	17.3382	20.2632	23.801			0.039045	1.31907	1.68194	0.782093	0.822588	1.2479
Figure 2b		Ctr						TAM
	(fold)	0	3	6	9	12	15	0	3	6	9	12	15
KDR	Sample1	1.17498	1.27814	1.00799	1.22801	0.924122	0.933589	0.965	0.8406	0.636333	0.376056	0.231433	0.0748444
	Sample2	0.988767	1.05779	1.28724	0.9886	1.2002	1.04441	1.08927	0.973967	0.5387	0.528322	0.175111	0.0152444
	Sample3	1.10392	0.9808	1.06959	1.0823	1.10071	1.23062	1.20103	0.695822	0.751489	0.5164	0.289456	0.0426
		Ctr						TAM
		0	3	6	9	12	15	0	3	6	9	12	15
VWF	Sample1	1.18944	1.3049	1.35104	1.43464	1.24512	1.12281	1.28156	1.07071	0.834244	0.574911	0.331156	0.267111
	Sample2	1.57192	1.4581	1.60271	1.31319	1.60521	1.33942	1.54047	1.14718	0.9158	0.528656	0.269167	0.216633
	Sample3	1.30947	1.5472	1.30324	1.21226	1.27697	1.58528	1.14763	0.953378	1.11398	0.667211	0.307022	0.211867
		Ctr						TAM
		0	3	6	9	12	15	0	3	6	9	12	15
SNAI1	Sample1	0.0149	0.00867778	0.000911111	0.006	0.00217778	0.000533333	0.00218889	0.0283444	0.138233	0.468611	0.950311	1.15523
	Sample2	0.00836667	0.0132778	0.00903333	0.00671111	1.21e-05	0.00244444	0.0009	0.0231111	0.141867	0.490989	0.659644	0.997456
	Sample3	0.00752222	0.0132556	0.00728889	0.00512222	0.00128889	0.00103333	0.0007	0.0401222	0.1859	0.605411	0.735211	0.887533
		Ctr						TAM
		0	3	6	9	12	15	0	3	6	9	12	15
CDH2	Sample1	0.0110111	0.00876667	0.0077	0.00946667	0.006	0.0109889	0.00362222	0.325022	0.428267	0.699578	0.880067	1.09817
	Sample2	0.0009	0.00788889	0.00656667	0.011	0.00582222	0.00497778	0.0110778	0.216211	0.363922	0.743211	0.832533	1.05491
	Sample3	0.0110222	0.00734444	0.0186111	0.00885556	0.00768889	0.00168889	0.00166667	0.0906222	0.634378	0.864333	1.02118	1.13752

## Sheet: Figure 3
	Figure 3A		CDH2-	CDH2+
		sample 1	0	3
		sample 2	0	5
		sample 3	0	7
		sample 4	0	2
		sample 5	0	4
		sample 6	0	6
		sample 7	0	1
		sample 8	0	3
		sample 9	0	4
	Figuer 3B		CDH2-	CDH2+
	(Fold	sample 1	0.12	14.04
		sample 2	3.34	19.95
		sample 3	0.87	10.09
		sample 4	1.56	17.02
		sample 5	0.65	13.32
		sample 6	0.58	15.11
		sample 7	2.21	18.39
		sample 8	2.09	16.25
		sample 9	1.26	12.78

## Sheet: Figue 4
		Figure 4b
		um	0-20				20-50				50-100
			Mgpf/f	VE-CadcreMGPf/f/ctr	VE-cadcreMGPflf/HC-toxin		Mgpf/f	VE-CadcreMGPf/f/ctr	VE-cadcreMGPflf/HC-toxin		Mgpf/f	VE-CadcreMGPf/f/ctr	VE-cadcreMGPflf/HC-toxin
		sample 1	2096.19	5548.47	2684.09		2932.66	12197.9	4512.9		1070.94	3043.53	1250.33
		sample 2	2990.43	5084.28	3039.43		3032.56	11104.8	4278.32		763.67	2304.71	1302.11
		sample 3	2401.54	3956.65	3203.11		3512.43	13047.9	3209.45		1128.95	3128.04	1093.09
		sample 4	2609.21	4221.67	2279.55		2700.17	11804.9	3777.66		901.56	2853.87	1567.84
		sample 5	2233.76	3818.77	3321.47		2532.82	14227.8	3366.21		1252.77	2691.52	1433.04
		sample 6	1886.92	4372.84	2811.22		3244.61	12745.4	3011.74		984.22	3241.62	984.99
		Figure 4c
			Kdr						vWF
			Mgpf/f	VE-CadcreMGPf/f/ctr	VE-cadcreMGPflf/HC-toxin				Mgpf/f	VE-CadcreMGPf/f/ctr	VE-cadcreMGPflf/HC-toxin
		sample 1	0.958909	0.236788	0.875452			sample 1	0.941227	0.1406	0.844944
		sample 2	0.964592	0.112085	0.815072			sample 2	0.862122	0.27656	0.752349
		sample 3	1.01213	0.242434	0.933874			sample 3	0.9103	0.125659	0.899283
		sample 4	1.39991	0.302836	0.753822			sample 4	1.23399	0.230983	0.810387
		sample 5	1.4038	0.162484	0.949345			sample 5	1.06314	0.197645	0.792047
		sample 6	0.765956	0.186359	0.857294			sample 6	1.10752	0.187945	0.675294
			Snai 1						Cdh2
			Mgpf/f	VE-CadcreMGPf/f/ctr	VE-cadcreMGPflf/HC-toxin				Mgpf/f	VE-CadcreMGPf/f/ctr	VE-cadcreMGPflf/HC-toxin
		sample 1	3.00975	30.6837	0.78187			sample 1	0.981459	19.1154	3.58176
		sample 2	0.493627	33.1208	1.28663			sample 2	0.511342	20.8022	3.83147
		sample 3	1.20154	27.6029	3.68286			sample 3	2.33302	21.2835	1.27207
		sample 4	2.00975	31.6837	4.17819			sample 4	2.98146	18.1154	2.81756
		sample 5	1.73802	25.6409	5.03924			sample 5	1.49385	22.5839	6.30947
		sample 6	0.392841	24.747	6.07934			sample 6	1.97362	17.4652	5.83724
		Figure 4e
			Hdac2
			VE-cadcre/ertHdac2f/f/Ctr	VE-cadcre/ertHdac2f/f/Tomato	VE-cadcre/ertHdac2f/fMgp-/-/Ctr	VE-cadcre/ertHdac2f/f/Mgp-/-Tomato
		sample 1	2.98935	1.80704	45.1426	2.15143
		sample 2	1.50876	0.774622	39.8007	3.38274
		sample 3	0.797135	0.279468	31.9809	6.69714
		sample 4	1.19282	0.458023	55.0926	8.46803
		sample 5	1.40394	0.563087	49.5691	5.32905
		sample 6	2.56432	1.25494	37.0496	4.69209
			Kdr
			VE-cadcre/ertHdac2f/f/Ctr	VE-cadcre/ertHdac2f/f/Tomato	VE-cadcre/ertHdac2f/fMgp-/-/Ctr	VE-cadcre/ertHdac2f/f/Mgp-/-Tomato
		sample 1	1.04579	0.945631	0.257827	0.719788
		sample 2	1.06172	1.17202	0.169804	0.569857
		sample 3	0.989992	0.771159	0.244808	0.83422
		sample 4	1.16732	1.03575	0.173985	0.683752
		sample 5	0.846093	0.896539	0.208365	0.842937
		sample 6	0.915264	0.962038	0.197624	0.652094
			Snai 1
			VE-cadcre/ertHdac2f/f/Ctr	VE-cadcre/ertHdac2f/f/Tomato	VE-cadcre/ertHdac2f/fMgp-/-/Ctr	VE-cadcre/ertHdac2f/f/Mgp-/-Tomato
		sample 1	0.443409	0.749114	27.5741	1.33585
		sample 2	0.561009	0.0806005	24.8064	2.68448
		sample 3	0.982542	0.240609	29.4709	1.79507
		sample 4	1.20974	0.564193	25.651	3.56105
		sample 5	1.17364	0.14751	26.5479	5.54392
		sample 6	1.07359	0.604863	28.1528	4.97362

## Sheet: Figue 5
Figure 5A	Hdac	1			2			3			4			5			6			7			8			9			10			11
		Ctr	TAM		Ctr	TAM		Ctr	TAM		Ctr	TAM		Ctr	TAM		Ctr	TAM		Ctr	TAM		Ctr	TAM		Ctr	TAM		Ctr	TAM		Ctr	TAM
	sample 1	1.49686	1.89275		1.04284	19.2522		1.04221	1.45478		0.96605	1.06759		0.98914	1.39771		1.03807	1.1738		1.00635	0.850629		0.987277	1.04569		1.02829	1.14902		0.97891	0.867159		0.988912	1.03642
	sample 2	0.829424	0.936582		1.59606	16.124		0.856774	0.722784		1.94252	0.995062		0.917161	0.886422		1.50632	1.80796		0.962004	0.84052		0.96334	1.21431		1.28703	1.0922		1.14028	0.989911		1.01906	0.740832
	sample 3	0.290234	0.489234		0.9698	18.0354		0.938919	1.38238		0.981304	0.896781		0.98777	0.251854		1.06683	1.17753		1.29848	0.257778		1.08508	0.794863		1.99623	1.13225		1.15136	0.996431		0.594793	1.80381
	sample 4	0.792423	0.992344		0.471192	26.7427		0.383286	0.320981		0.62325	1.75078		1.41531	1.32783		0.396947	1.75874		0.398042	1.5474		0.404452	0.334151		0.847229	1.66561		0.277053	1.90278		1.47267	1.18496
	sample 5	1.67234	0.627432		0.681324	24.9681		0.353715	1.83689		1.61305	1.68461		0.44296	1.03538		0.695906	1.75633		0.38512	1.59029		0.386947	1.0359		1.85335	1.6013		1.62203	1.92822		1.51771	0.218576
	sample 6	0.99234	1.27438		0.275606	25.1029		0.378011	1.48941		0.607086	1.85969		0.371452	1.34077		1.96984	0.71638		0.431289	1.4578		0.377352	1.37153		0.876959	1.81432		0.522116	1.98386		0.508903	0.6229
		Rbbp4			Ezh1			Ezh2			Eed			Suz12
		Ctr	TAM		Ctr	TAM		Ctr	TAM		Ctr	TAM		Ctr	TAM
	sample 1	0.973	0.971493		0.996443	0.167815		1.04249	0.962735		0.990232	1.13797		1.00526	1.09732
	sample 2	0.8633	0.813596		0.942938	0.0633471		0.907645	0.863347		0.934627	1.00175		1.07855	0.96504
	sample 3	1.16293	1.13806		1.06129	0.0700836		0.835963	0.923411		0.961039	0.975684		0.856528	0.88753
	sample 4	0.768917	0.728461		1.08284	0.184593		0.973162	1.0025		1.08676	0.883642		0.934294	0.845284
	sample 5	1.04324	0.719202		0.765463	0.0530324		0.825423	0.986938		0.856792	0.873029		0.958624	0.951713
	sample 6	0.863312	0.91493		0.898886	0.104241		0.967815	0.820936		0.890023	0.930826		0.889375	1.17551
Figure 5B		Control	TAM					Control	TAM
HDAC2	sample 1	0.193626	1.08451			EZH1	sample 1	0.979098	0.237642
	sample 2	0.169455	0.955115				sample 2	0.879374	0.11923
	sample 3	0.25165	1.19011				sample 3	1.11898	0.190736
Figure 5D	BMP	Control	1	2	3	4	5	6	7	8a	8b	9	10	11	12	13
	sample 1	1.47826	0.452219	0.726728	0.878728	1.08863	0.928877	11.491	1.03492	1.25386	0.676299	0.880097	0.877436	1.25401	1.12503	0.869073
	sample 2	0.911228	1.27008	1.40317	0.51717	1.22814	1.64406	10.45	0.652901	1.46049	1.23025	1.11016	1.1276	0.619014	1.45856	1.04069
	sample 3	1.26042	0.520184	1.20258	1.37479	0.571147	0.631392	13.5165	1.2055	0.87495	1.45318	0.652763	1.51815	0.963378	0.790074	1.18145
	sample 4	0.647252	0.967219	0.926268	0.79173	0.447897	0.783811	18.8362	1.40662	0.662658	1.59131	1.30602	1.72154	0.781947	1.33724	0.698081
	sample 5	0.959278	0.64928	0.570503	1.1401	0.828371	1.4431	20.3417	0.818151	1.08679	1.03444	1.53222	0.592197	1.81112	0.677025	1.54279
	sample 6	0.80715	1.07946	0.829026	0.968633	1.359	1.24753	14.9986	0.513636	1.57875	0.857	1.03248	0.98261	1.41311	0.963918	0.774501
Figure 5E		Ctr	SCR	ALK2 si	ALK3 si	ALK4 si	ALK6 si	ALK7 si
	sample 1	1.01721	13.8478	14.0629	0.975673	19.164	14.2712	14.3789
	sample 2	0.809181	23.2664	21.4665	1.59773	10.3998	18.8904	20.6349
	sample 3	1.09166	17.547	22.085	2.92122	14.6296	23.4751	23.5094
	sample 4	0.643957	16.7001	16.0386	1.12982	16.5358	13.6571	15.6504
	sample 5	1.30426	21.278	20.1839	1.98001	22.4316	20.5719	12.6902
	sample 6	0.570911	20.5719	17.7141	2.43799	17.9711	16.7163	19.558
Figure 5F		SCR				HDAC2 si
		Ctr	BMP6			Ctr	BMP6
	sample 1	1.25571	0.263931			1.8177	0.793835
	sample 2	1.12563	0.189295			1.42202	1.01716
	sample 3	0.893442	0.291745			1.01816	1.08043
	sample 4	0.666514	0.230474			1.16765	0.939718
	sample 5	0.77234	0.312077			1.54607	1.26151
	sample 6	0.569603	0.395051			0.899419	1.13961

## Sheet: Figure 6
Figure 6B	HDAC2	Ctr	CAVM			EZH1	Ctr	CAVM
	Sample1	0.620367	1.3227			Sample1	1.13787	0.0928974
	Sample2	0.563982	1.23908			Sample2	1.00565	0.161013
	Sample3	0.475936	1.0831			Sample3	1.03721	0.129455
Figuer 6C							Figure 6D
		HDAC2	CDH2						EZH1	CDH2
	P1	459	310					P1	9.9	31
	P2	1443	845					P2	2.4	84.5
	P3	1034	725					P3	4.5	72.1
	P4	932	631					P4	6.1	63.1
	P5	1745	790					P5	5	79
	P6	1192	634					P6	5.6	63.4
	P7	652	401					P7	7.8	40.1
	P8	419	241					P8	10.1	24.1
	P9	355	300					P9	10.3	36
	P10	301	130					P10	13.9	13.1
		HDAC2	PAR3						EZH1	PAR3
	P1	420	398					P1	10.2	28.8
	P2	1334	756					P2	3.9	64.6
	P3	1800	810					P3	4	70
	P4	934	523					P4	7.3	41.3
	P5	1596	610					P5	6.5	50
	P6	910	482					P6	9.1	27.2
	P7	1010	587					P7	6.6	47.7
	P8	612	290					P8	14.3	18
	P9	721	349					P9	12.9	23.9
	P10	509	210					P10	15.2	5.2

## Sheet: Figure 7
	Figure 7A		H3/H4			H3k9ac			H3k14ac			Hek18ac			H3k27ac			H3k56ac			H4k5ac			H4k8ac			H3k23ac			H4k12ac			H4k16ac
			Mgpf/f	VE-cadre/ertMgpflf		Mgpf/f	VE-cadre/ertMgpflf		Mgpf/f	VE-cadre/ertMgpflf		Mgpf/f	VE-cadre/ertMgpflf		Mgpf/f	VE-cadre/ertMgpflf		Mgpf/f	VE-cadre/ertMgpflf		Mgpf/f	VE-cadre/ertMgpflf		Mgpf/f	VE-cadre/ertMgpflf		Mgpf/f	VE-cadre/ertMgpflf		Mgpf/f	VE-cadre/ertMgpflf		Mgpf/f	VE-cadre/ertMgpflf
		Sample 1	1.32041	1.54602		0.993863	1.1097		0.7941	0.99		0.7	0.8744		0.97	0.76319		0.737	0.92		0.689	0.66		0.903761	0.019731		0.500675	0.554775		0.546101	0.492875		0.571575	0.538538
		Sample 2	1.46	1.49227		1.03864	0.973029		0.947623	0.782		0.985	0.7853		0.8611	0.69236		0.991	0.827		0.972	0.75932		0.934712	0.00339325		0.430293	0.495525		0.434497	0.529975		0.551775	0.634153
		Sample 3	1.49816	1.34534		0.949	0.89732		0.9941	1.099		0.67	0.9744		0.897	0.863542		0.830293	0.956303		0.89	0.966		0.84726	0.0793753		0.522977	0.523628		0.590518	0.567075		0.633198	0.529767
		Sample 4	1.39023	1.38403		1.18827	1.1		0.7972	0.82		0.85	0.678		0.7611	0.9692		0.920193	0.627		0.672	0.8759		0.797376	0.096139		0.397301	0.435478		0.503865	0.522929		0.507158	0.585375
	Figue 7B
			Mgpf/f	VE-cadre/ertMgpflf		Mgpf/f	VE-cadre/ertMgpflf		Mgpf/f	VE-cadre/ertMgpflf		Mgpf/f	VE-cadre/ertMgpflf		Mgpf/f	VE-cadre/ertMgpflf		Mgpf/f	VE-cadre/ertMgpflf		Mgpf/f	VE-cadre/ertMgpflf		Mgpf/f	VE-cadre/ertMgpflf		Mgpf/f	VE-cadre/ertMgpflf		Mgpf/f	VE-cadre/ertMgpflf		Mgpf/f	VE-cadre/ertMgpflf		Mgpf/f	VE-cadre/ertMgpflf		Mgpf/f	VE-cadre/ertMgpflf		Mgpf/f	VE-cadre/ertMgpflf		Mgpf/f	VE-cadre/ertMgpflf		Mgpf/f	VE-cadre/ertMgpflf
			H3/H4			H3k4me1			H3k4me2			H3k4me3			H3k9me1			H3k9me2			H3k9me3			H3k27me1			H3k27m2			H3k27me3			H3k36me1			H3k36m2			H3k36me3			H3k79me1			H3k79me2			H3k79me3
		Sample 1	1.55	1.49		0.78	0.7805		0.576	0.5825		0.7375	0.532		0.7995	0.798		0.395	0.357		0.68	0.605		0.686	0.685		0.4	0.418		1.07	0.0945		0.74	0.705		0.738	0.765		0.53835	0.595		0.755	0.795		0.805	0.7095		0.775	0.73
		Sample 2	1.47	1.48		0.792	0.71		0.533	0.56		0.79	0.42		0.823	0.753		0.389	0.343		0.675	0.711		0.673	0.692		0.342	0.399		0.953	0.083		0.757	0.777		0.754	0.796		0.536	0.518		0.742	0.728		0.821	0.759		0.743	0.658
		Sample 3	1.51	1.53		0.76	0.752		0.591	0.567		0.75	0.373		0.771	0.717		0.352	0.384		0.651	0.626		0.694	0.643		0.419	0.402		0.893	0.103		0.807	0.815		0.802	0.773		0.509	0.556		0.721	0.709		0.783	0.774		0.781	0.713
		Sample 4	1.491	1.5		0.735	0.741		0.55	0.59		0.72	0.243		0.812	0.824		0.367	0.377		0.609	0.714		0.723	0.674		0.387	0.372		1.102	0.064		0.791	0.734		0.763	0.745		0.562	0.53		0.748	0.695		0.751	0.799		0.712	0.811
	Figure 7G
		Day	0	3	6	9	12	15
H4K8ac	mean	Mgpf/f	1.11863	1.09891	1.04481	1.07449	1.04881	1.12404
		VE-cadre/ertMgpflf	1.11041	0.741799	0.533262	0.308495	0.179134	0.129901
		STDEV
			0.114081	0.102522	0.156991	0.103003	0.145554	0.0892365
			0.121423	0.0780678	0.0605574	0.0836509	0.0880966	0.0577924
		Day	0	3	6	9	12	15
H3K27me3	mean	Mgpf/f	1.04948	1.04982	1.02893	0.965313	1.04407	1.05175
		VE-cadre/ertMgpflf	1.0075	0.764538	0.499846	0.310264	0.170122	0.165215
		STDEV
			0.0794651	0.0951519	0.104583	0.143813	0.0753208	0.0787098
			0.114954	0.0667692	0.119039	0.0868019	0.105055	0.0633035

## Sheet: Figure 8
	Figure 8A	HDAC2				EZH1
		Ctr	MGP CRISPR			Ctr	MGP CRISPR
	Sample 1	1.95954	34.5992			1.03121	0.0885519
	Sample 2	0.819113	30.7555			0.944537	0.185258
	Sample 3	2.78082	35.4243			0.879973	0.115895
	Sample 4	1.2355	31.5839			1.10345	0.230575
	Sample 5	1.6492	32.563			0.970365	0.0693754
	Sample 6	0.9572	33.5092			0.918736	0.0995423
	Figure 8B
	H4K8ac	Ctr	MGP CRISPR		K3K27	Ctr	MGP CRISPR
	Sample 1	0.842972	0.0567163		Sample 1	1.03514	0.0365745
	Sample 2	1.18762	0.0238511		Sample 2	0.906688	0.00768794
	Sample 3	0.891716	0.0724681		Sample 3	1.1486	0.0292624
	Figure 8C
	HDAC2		HDAC2 si		HDAC2 si		H4K8ac		HDAC2 si		HDAC2 si
		CMV-EZH1		CMV-EZH1				CMV-EZH1		CMV-EZH1
	Sample 1	0.744563	0.00595238	0.954454	0.00456845		Sample 1	0.00294215	0.412537	0.0160496	0.446669
	Sample 2	0.856458	0.00694444	0.759901	0.0046002		Sample 2	0.0321405	0.348901	0.0468843	0.334256
	Sample 3	0.940308	0.00496032	0.852579	0.00443452		Sample 3	0.0101157	0.494719	0.0071157	0.422455
	VE-Cad		HDAC2 si		HDAC2 si		EZH1		HDAC2 si		HDAC2 si
		CMV-EZH1		CMV-EZH1				CMV-EZH1		CMV-EZH1
	Sample 1	0.193232	0.875783	0.278652	0.942899		Sample 1	0.0127995	1.15905	0.989385	1.31397
	Sample 2	0.20842	0.990362	0.138159	0.850435		Sample 2	0.012819	1.05396	0.976885	1.44638
	Sample 3	0.168101	0.902014	0.107261	0.922841		Sample 3	0.0128205	0.877513	1.0936	1.50619
	H3K27me		HDAC2 si		HDAC2 si		SNAI1		HDAC2 si		HDAC2 si
		CMV-EZH1		CMV-EZH1				CMV-EZH1		CMV-EZH1
	Sample 1	0.0113345	0.748614	0.767352	1.38661		Sample 1	1.22455	0.0814043	0.0672979	0.00540426
	Sample 2	0.0113567	0.925125	0.911239	1.43314		Sample 2	1.30189	0.0598511	0.0604681	0.00404255
	Sample 3	0.0113636	0.738989	0.804761	1.54244		Sample 3	1.36272	0.0928511	0.0579362	0.00485106
	JAGGED1		HDAC2 si		HDAC2 si		JAGGED2		HDAC2 si		HDAC2 si
		CMV-EZH1		CMV-EZH1				CMV-EZH1		CMV-EZH1
	Sample 1	0.934521	0.269146	0.125585	0.0225208		Sample 1	0.661933	0.277689	0.250478	0.0512556
	Sample 2	0.893542	0.1327	0.106358	0.0482708		Sample 2	0.646622	0.371256	0.376111	0.109067
	Sample 3	0.846292	0.252396	0.171792	0.0563542		Sample 3	0.549089	0.247401	0.24597	0.0340333
	SOX2		HDAC2 si		HDAC2 si
		CMV-EZH1		CMV-EZH1
	Sample 1	1.1662	0.219931	0.242455	0.0298391
	Sample 2	1.17691	0.102506	0.219241	0.00864828
	Sample 3	1.25418	0.186736	0.166322	0.0148276
	Figure 8D
		Snai 1				Cdh2
		Ctr	CMV-Snai1	CMV-Cdh2		Ctr	CMV-Snai1	CMV-Cdh2
	Sample1	0.801311	55.8779	1.04939		1.80446	32.6578	85.5483
	Sample2	2.784	70.8333	0.56948		3.10278	28.7173	48.1234
	Sample3	1.27394	47.3521	1.85564		1.19345	36.6331	57.0011
	Sample4	0.443644	41.3486	2.74415		0.385671	26.3497	67.4021
	Sample5	0.527878	67.4006	1.66702		0.64468	23.0359	72.8031
	Sample6	2.92931	45.3547	0.407456		3.95544	28.1238	79.7642
		Snai 1				Cdh2
		Ctr	Snai1 siRNA	Cdh2 siRNA		Ctr	Snai1 siRNA	Cdh2 siRNA
	Sample1	0.8023	0.0542593	0.64524		0.888532	0.372584	0.0242438
	Sample2	1.49697	0.136794	1.13232		1.63941	0.212509	0.048353
	Sample3	0.69502	0.0102277	1.26416		1.29534	0.26537	0.0687779
	Sample4	1.1747	0.114759	0.910543		0.881971	0.377635	0.156312
	Sample5	0.888432	0.0673146	1.3528		1.65175	0.12206	0.105009
	Sample6	1.11692	0.0859631	0.776779		1.33649	0.306737	0.126355
	Figure 8E
		Rasip1			Par3			beta-integrin
		Ctr	CMV-Cdh2		Ctr	CMV-Cdh2		Ctr	CMV-Cdh2
	Sample1	0.838266	15.2544		0.648542	20.201		2.58402	49.1321
	Sample2	0.743591	9.69725		1.46264	26.0553		2.09334	42.8878
	Sample3	0.550675	12.9781		0.555774	21.8095		1.38282	39.4921
	Sample4	1.48719	16.8197		1.60849	32.958		0.400653	30.9542
	Sample5	1.90951	18.6186		1.031	23.649		0.608863	35.7401
	Sample6	2.24423	10.6988		0.375929	33.6142		0.918707	26.7497
		Rasip1			Par3			beta-integrin
		Ctr	Cdh2 siRNA		Ctr	Cdh2 siRNA		Ctr	Cdh2 siRNA
	Sample1	1.01355	0.1223		0.906729	0.0325417		0.971803	0.108564
	Sample2	0.941243	0.34715		0.973077	0.0915155		0.771984	0.0211877
	Sample3	1.12854	0.320518		1.15	0.140951		1.06527	0.0600713
	Sample4	1.43321	0.220351		0.582622	0.123096		1.42645	0.0218502
	Sample5	1.24783	0.151228		1.32927	0.0880099		1.38114	0.0959887
	Sample6	1.75366	0.196195		0.753221	0.0241921		1.68253	0.0527479
	Figure 8F
		SNAI1
	Sample 1	0.0144928	0.0145362	0.999522	0.995739
	Sample 2	0.0142012	0.0157681	0.990246	0.878609
	Sample 3	0.0145028	0.0145507	0.927145	0.962768
		SOX2
	Sample 1	0.00114815	0.00108642	0.901753	0.956099
	Sample 2	0.00303704	0.00808642	0.878481	0.891444
	Sample 3	0.00262963	0.00250617	1.00193	1.01466
		JMJD5
	Sample 1	0.0124074	0.000432099	1.00316	0.817691
	Sample 2	0.0247407	0.0124321	0.906333	0.949123
	Sample 3	0.0125062	0.000234568	0.801679	0.920889
		SOX2
	Sample 1	0.00750667	0.00901333	0.00936	0.422147
	Sample 2	0.00227867	0.00949333	0.00746667	0.2878
	Sample 3	0.0033	0.00905333	0.00793333	0.350387
		JMJD5
	Sample 1	0.0102469	0.0105432	0.0106896	0.559667
	Sample 2	0.0106667	0.010321	0.0105556	0.446457
	Sample 3	0.0106914	0.0102963	0.0108272	0.504111
		SNAI1
	Sample 1	0.00222222	0.00595062	0.00796296	0.397765
	Sample 2	0.00935802	0.00676543	0.00171605	0.328483
	Sample 3	0.00395062	0.00745679	0.00350617	0.365519
		JMJD5
	Sample 1	0.00383951	0.00758025	0.011037	0.371877
	Sample 2	0.0037284	0.00976543	0.00914815	0.417
	Sample 3	0.00507407	0.00803704	0.00904938	0.352081
		SNAI1
	Sample 1	0.0129136	0.0125802	0.0158765	0.402432
	Sample 2	0.0135926	0.0141481	0.0126667	0.331284
	Sample 3	0.0122469	0.014	0.0156049	0.307037
		SOX2
	Sample 1	0.00406049	0.0143827	0.0032963	0.397753
	Sample 2	0.00363086	0.00190494	0.00492593	0.300549
	Sample 3	0.00305827	0.0167531	0.00114799	0.364181
